# Supplementary material for: Sex Differences in the Level of Homocysteine in Alzheimer’s Disease and Parkinson’s Disease Patients: A Meta-Analysis
Source: Brain Sci. 2023 Jan 15;13(1):153. doi: 10.3390/brainsci13010153 (PMC9856546; doi:10.3390/brainsci13010153)
Supplement: Supplementary file 1 [file brainsci-13-00153-s001.zip]

Archive with 1 entries (1 files):
- brainsci-2114058-supplementary.pdf
